# Supplementary material for: The Long-Term Pannexin 1 Ablation Produces Structural and Functional Modifications in Hippocampal Neurons
Source: Cells. 2022 Nov 17;11(22):3646. doi: 10.3390/cells11223646 (PMC9688914; doi:10.3390/cells11223646)
Supplement: Supplementary file 1 [file cells-11-03646-s001.zip]

Archive with 1 entries (1 files):
- cells-1926928-supplementary.pdf
